# Supplementary material for: NK and T Cell Immunological Signatures in Hospitalized Patients with COVID-19
Source: Cells. 2021 Nov 15;10(11):3182. doi: 10.3390/cells10113182 (PMC8618013; doi:10.3390/cells10113182)
Supplement: Supplementary file 1 [file cells-10-03182-s001.zip]

Archive with 1 entries (1 files):
- cells-1448787-supplementary.pdf
